# Supplementary material for: Myosin-X Acts Upstream of L-Plastin to Drive Stress-Induced Tunneling Nanotubes
Source: Cells. 2026 Jan 24;15(3):224. doi: 10.3390/cells15030224 (PMC12897106; doi:10.3390/cells15030224)
Supplement: Supplementary file 1 [file cells-15-00224-s001.zip]

Archive with 1 entries (1 files):
- cells-4086309-supplementary.pdf
